# Supplementary material for: Systematic Review of Nomograms Used for Predicting Pathological Complete Response in Early Breast Cancer
Source: Curr Oncol. 2023 Oct 16;30(10):9168–80. doi: 10.3390/curroncol30100662 (PMC10605609; doi:10.3390/curroncol30100662)
Supplement: Supplementary file 1 [file curroncol-30-00662-s001.zip]

Archive with 1 entries (1 files):
- curroncol-2637263-supplementary.pdf
